# Supplementary material for: Aliovalent Calcium Doping of Yttrium Oxyhydride Thin Films and Implications for Photochromism
Source: J Phys Chem C Nanomater Interfaces. 2022 Aug 19;126(34):14742–9. doi: 10.1021/acs.jpcc.2c04456 (PMC9442641; doi:10.1021/acs.jpcc.2c04456)
Supplement: Supplementary file 2 — jp2c04456_si_001.zip [file jp2c04456_si_001.zip]

Archive with 7 entries (6 files):
- vasp files/
- vasp files/Ca_1
- vasp files/Ca_2
- vasp files/Ca_3
- vasp files/Ca_4
- vasp files/Ca_5
- vasp files/Ca_6
