# Supplementary material for: Aliovalent Calcium Doping of Yttrium Oxyhydride Thin Films and Implications for Photochromism
Source: J Phys Chem C Nanomater Interfaces. 2022 Aug 19;126(34):14742–9. doi: 10.1021/acs.jpcc.2c04456 (PMC9442641; doi:10.1021/acs.jpcc.2c04456)
Supplement: Supplementary file 2 — jp2c04456_si_001.zip [file jp2c04456_si_001.zip › vasp files/Ca_1]

YOH75_sQS                               
   1.00000000000000     
    10.7050750401851769   -0.0256233468321144    0.0471381736080249
    -0.0025095597683237   10.6806093161254108   -0.0036854982122235
     0.0412605048857071    0.0409100916496083   10.6694546165779460
   Ca   La   O    H 
     1    31    24    47
Direct
  0.0037117472701731  0.2540547940267150  0.2401262112691874
  0.2609576941693301  0.2416518520250366  0.9800607972768330
  0.2382369319583719  0.0030464101729305  0.2390111466136038
  0.5032403092483285  0.2483400812106872  0.2517418501848837
  0.7379416349585116  0.2431194034165746  0.9883438061214775
  0.0100610644753794  0.2456449973033529  0.7243489562007935
  0.2620133849955026  0.2541015097591450  0.4956373022730991
  0.7497542226962778  0.0145375659180647  0.2477903775551465
  0.0092264556849919  0.9967595449964292  0.9875242830585248
  0.2624823947920056  0.0175109798193858  0.7353790146749847
  0.0173347719642013  0.7406898141734960  0.2356561819218195
  0.2765561449849482  0.7515029091038502  0.9936909161923546
  0.2619098203992059  0.4931477009775633  0.2511148745055305
  0.5083207472942671  0.2510793559215005  0.7530745386770207
  0.7475249993691837  0.2535818443548963  0.4984281080778075
  0.5205383615023307  0.0010278797112849  0.9914295629013499
  0.7629350488845578  0.9991670640491774  0.7334514226282803
  0.9996055430143332  0.0028061464864368  0.4995114111810106
  0.5170006557298781  0.7428268114164505  0.2129950505473406
  0.7521681606378995  0.7552322515031018  0.9916708823979731
  0.9897782002833257  0.7507907161927782  0.7494247891054651
  0.2599534540367653  0.7479431376730032  0.4910369432292997
  0.7629521827523135  0.5001462567496407  0.2365060244372184
  0.9947813912803577  0.5032665347925176  0.9949900805101598
  0.2601194587345452  0.4946222404730791  0.7453378648989740
  0.5085496958117528  0.0073226712383299  0.5066975844304897
  0.4966068653036861  0.7615786528530631  0.7410359277408536
  0.7540954713162915  0.7721328576655928  0.4928377702740152
  0.4968635271992263  0.5105879953696523  0.9835184490052901
  0.7536358129582037  0.4890145990911504  0.7398346919973262
  0.0134597682037703  0.4935622457277549  0.4967009359490146
  0.5031034168192509  0.4876108454587935  0.4858828515205483
  0.3742849236384960  0.6304968410060983  0.8516020841231847
  0.6359515887566267  0.3873362912614235  0.8816738789708538
  0.8777307462104295  0.6156968312336086  0.8684014009430514
  0.6444272200662722  0.6116045788528296  0.1095369133318171
  0.3837380117024188  0.1149248754182696  0.8804984755820513
  0.8842102026272045  0.3868924465115904  0.6201402987933765
  0.1325799802917376  0.1175829141582134  0.6060261958231281
  0.6191192637533597  0.1342890965789468  0.1157093397303370
  0.3699015946671611  0.8697828268397922  0.6143054993219574
  0.8949349452988894  0.8610238944679585  0.6102022556765001
  0.3707894717096860  0.3736525875350409  0.8655805369965435
  0.6255015459153273  0.3740678323244070  0.6157422226400181
  0.6418169395036297  0.1173633884352537  0.8563871241077846
  0.8763994208714391  0.1300497267587991  0.6107577786634714
  0.8828943757860614  0.8832535321307703  0.8708326587102395
  0.1388925072677208  0.6338752979739011  0.3645756809502649
  0.3656941225276015  0.6234803812526336  0.1268110979533330
  0.1395251214752549  0.3794854644470572  0.6202655223814322
  0.1242600033552219  0.1264235570168662  0.8707791434126458
  0.3906062135465598  0.1365878364950892  0.6195251332409635
  0.6165948270321837  0.1252792576544138  0.3773549243213259
  0.6304687392073911  0.8775860733524017  0.6230149129153690
  0.6470482528765168  0.8801517042286159  0.1238056702005051
  0.1378541210187572  0.8719196129444075  0.1146696205479123
  0.6267245853354872  0.6273271122324626  0.6109038598010624
  0.1307077778044788  0.6338638198841563  0.6260211258367810
  0.4103556508487328  0.6520026783483420  0.3836801742931365
  0.1227778934991201  0.3856266473019706  0.8754768246456232
  0.3855943064405099  0.3874615915059104  0.6238411755749493
  0.6478961269468375  0.3859710353131127  0.3649469205804575
  0.6333216862340911  0.1251080923623434  0.6189730159372100
  0.6294722195613938  0.8737912451061115  0.8635912231772631
  0.8752474887756800  0.6188525109416390  0.3748159151122546
  0.1224730401674843  0.6245847660923270  0.0979050868441915
  0.1191972117331592  0.3706701161344922  0.3707599428449240
  0.2927166281400087  0.2841140935650397  0.2824336281704571
  0.8814955703482982  0.1330332603814048  0.8681801021084151
  0.3713584266958287  0.0988956191090403  0.3668758210047519
  0.1369032141537606  0.8634913212635357  0.8571970906309559
  0.6083598089156909  0.8618524905964275  0.3685799822569998
  0.8639426741102949  0.3784682604241371  0.0975481152248292
  0.1290427719544668  0.1292602291963729  0.1185963780678843
  0.1268646153651440  0.8815709624308445  0.3754238615608158
  0.3810047069097560  0.8959615182105278  0.1246743829598989
  0.8891479244051336  0.8733499578715863  0.1156039775472891
  0.6298239479324826  0.6391536616920517  0.8504873250355340
  0.8779555515638506  0.6279367505199688  0.6111640371023810
  0.8913927616961296  0.3635203929999713  0.8724795623533973
  0.1278315115762706  0.6203964875153040  0.8696889608063830
  0.3809696034855434  0.6176575769781393  0.6077967874236294
  0.6415254840093273  0.6233024204807064  0.3646632218995828
  0.8827319898764702  0.6446374936969717  0.1123383556033513
  0.8841432225701997  0.3852395325711749  0.3786932567261048
  0.4548801414299063  0.3017412047932176  0.4421294781465151
  0.6349495031450216  0.3706951019841331  0.1354170388412642
  0.8130869913869306  0.2131042273072247  0.2944555476892347
  0.3734281334199642  0.8818141839981452  0.8629478914860736
  0.8554980595266812  0.8285053752995832  0.3244010337882478
  0.9787722680542648  0.5022798659519442  0.2091109899409197
  0.9640097829256616  0.0345519412300365  0.2911165343191252
  0.3674155664290608  0.1270284137840795  0.1291508081739479
  0.1278431759011112  0.8666713505984204  0.6123347415325995
  0.3559151038634596  0.8638291959169192  0.3448878883015417
  0.1386064926066700  0.3791626440841185  0.1085530000873406
  0.3883637874937059  0.3685722134877334  0.1062631779678299
  0.3052732696910430  0.4642961397496928  0.4471601672361737
  0.4643710736720181  0.4556783222099735  0.2877230732563323
  0.4882504082149846  0.7777461920741593  0.9923120088548975
  0.1376330904455469  0.1321218911527653  0.3681030257107729
  0.8811730262131091  0.1218248950408687  0.0989640982636850
  0.7925473816900659  0.9749789601010754  0.4415415805772465
 
  0.00000000E+00  0.00000000E+00  0.00000000E+00
  0.00000000E+00  0.00000000E+00  0.00000000E+00
  0.00000000E+00  0.00000000E+00  0.00000000E+00
  0.00000000E+00  0.00000000E+00  0.00000000E+00
  0.00000000E+00  0.00000000E+00  0.00000000E+00
  0.00000000E+00  0.00000000E+00  0.00000000E+00
  0.00000000E+00  0.00000000E+00  0.00000000E+00
  0.00000000E+00  0.00000000E+00  0.00000000E+00
  0.00000000E+00  0.00000000E+00  0.00000000E+00
  0.00000000E+00  0.00000000E+00  0.00000000E+00
  0.00000000E+00  0.00000000E+00  0.00000000E+00
  0.00000000E+00  0.00000000E+00  0.00000000E+00
  0.00000000E+00  0.00000000E+00  0.00000000E+00
  0.00000000E+00  0.00000000E+00  0.00000000E+00
  0.00000000E+00  0.00000000E+00  0.00000000E+00
  0.00000000E+00  0.00000000E+00  0.00000000E+00
  0.00000000E+00  0.00000000E+00  0.00000000E+00
  0.00000000E+00  0.00000000E+00  0.00000000E+00
  0.00000000E+00  0.00000000E+00  0.00000000E+00
  0.00000000E+00  0.00000000E+00  0.00000000E+00
  0.00000000E+00  0.00000000E+00  0.00000000E+00
  0.00000000E+00  0.00000000E+00  0.00000000E+00
  0.00000000E+00  0.00000000E+00  0.00000000E+00
  0.00000000E+00  0.00000000E+00  0.00000000E+00
  0.00000000E+00  0.00000000E+00  0.00000000E+00
  0.00000000E+00  0.00000000E+00  0.00000000E+00
  0.00000000E+00  0.00000000E+00  0.00000000E+00
  0.00000000E+00  0.00000000E+00  0.00000000E+00
  0.00000000E+00  0.00000000E+00  0.00000000E+00
  0.00000000E+00  0.00000000E+00  0.00000000E+00
  0.00000000E+00  0.00000000E+00  0.00000000E+00
  0.00000000E+00  0.00000000E+00  0.00000000E+00
  0.00000000E+00  0.00000000E+00  0.00000000E+00
  0.00000000E+00  0.00000000E+00  0.00000000E+00
  0.00000000E+00  0.00000000E+00  0.00000000E+00
  0.00000000E+00  0.00000000E+00  0.00000000E+00
  0.00000000E+00  0.00000000E+00  0.00000000E+00
  0.00000000E+00  0.00000000E+00  0.00000000E+00
  0.00000000E+00  0.00000000E+00  0.00000000E+00
  0.00000000E+00  0.00000000E+00  0.00000000E+00
  0.00000000E+00  0.00000000E+00  0.00000000E+00
  0.00000000E+00  0.00000000E+00  0.00000000E+00
  0.00000000E+00  0.00000000E+00  0.00000000E+00
  0.00000000E+00  0.00000000E+00  0.00000000E+00
  0.00000000E+00  0.00000000E+00  0.00000000E+00
  0.00000000E+00  0.00000000E+00  0.00000000E+00
  0.00000000E+00  0.00000000E+00  0.00000000E+00
  0.00000000E+00  0.00000000E+00  0.00000000E+00
  0.00000000E+00  0.00000000E+00  0.00000000E+00
  0.00000000E+00  0.00000000E+00  0.00000000E+00
  0.00000000E+00  0.00000000E+00  0.00000000E+00
  0.00000000E+00  0.00000000E+00  0.00000000E+00
  0.00000000E+00  0.00000000E+00  0.00000000E+00
  0.00000000E+00  0.00000000E+00  0.00000000E+00
  0.00000000E+00  0.00000000E+00  0.00000000E+00
  0.00000000E+00  0.00000000E+00  0.00000000E+00
  0.00000000E+00  0.00000000E+00  0.00000000E+00
  0.00000000E+00  0.00000000E+00  0.00000000E+00
  0.00000000E+00  0.00000000E+00  0.00000000E+00
  0.00000000E+00  0.00000000E+00  0.00000000E+00
  0.00000000E+00  0.00000000E+00  0.00000000E+00
  0.00000000E+00  0.00000000E+00  0.00000000E+00
  0.00000000E+00  0.00000000E+00  0.00000000E+00
  0.00000000E+00  0.00000000E+00  0.00000000E+00
  0.00000000E+00  0.00000000E+00  0.00000000E+00
  0.00000000E+00  0.00000000E+00  0.00000000E+00
  0.00000000E+00  0.00000000E+00  0.00000000E+00
  0.00000000E+00  0.00000000E+00  0.00000000E+00
  0.00000000E+00  0.00000000E+00  0.00000000E+00
  0.00000000E+00  0.00000000E+00  0.00000000E+00
  0.00000000E+00  0.00000000E+00  0.00000000E+00
  0.00000000E+00  0.00000000E+00  0.00000000E+00
  0.00000000E+00  0.00000000E+00  0.00000000E+00
  0.00000000E+00  0.00000000E+00  0.00000000E+00
  0.00000000E+00  0.00000000E+00  0.00000000E+00
  0.00000000E+00  0.00000000E+00  0.00000000E+00
  0.00000000E+00  0.00000000E+00  0.00000000E+00
  0.00000000E+00  0.00000000E+00  0.00000000E+00
  0.00000000E+00  0.00000000E+00  0.00000000E+00
  0.00000000E+00  0.00000000E+00  0.00000000E+00
  0.00000000E+00  0.00000000E+00  0.00000000E+00
  0.00000000E+00  0.00000000E+00  0.00000000E+00
  0.00000000E+00  0.00000000E+00  0.00000000E+00
  0.00000000E+00  0.00000000E+00  0.00000000E+00
  0.00000000E+00  0.00000000E+00  0.00000000E+00
  0.00000000E+00  0.00000000E+00  0.00000000E+00
  0.00000000E+00  0.00000000E+00  0.00000000E+00
  0.00000000E+00  0.00000000E+00  0.00000000E+00
  0.00000000E+00  0.00000000E+00  0.00000000E+00
  0.00000000E+00  0.00000000E+00  0.00000000E+00
  0.00000000E+00  0.00000000E+00  0.00000000E+00
  0.00000000E+00  0.00000000E+00  0.00000000E+00
  0.00000000E+00  0.00000000E+00  0.00000000E+00
  0.00000000E+00  0.00000000E+00  0.00000000E+00
  0.00000000E+00  0.00000000E+00  0.00000000E+00
  0.00000000E+00  0.00000000E+00  0.00000000E+00
  0.00000000E+00  0.00000000E+00  0.00000000E+00
  0.00000000E+00  0.00000000E+00  0.00000000E+00
  0.00000000E+00  0.00000000E+00  0.00000000E+00
  0.00000000E+00  0.00000000E+00  0.00000000E+00
  0.00000000E+00  0.00000000E+00  0.00000000E+00
  0.00000000E+00  0.00000000E+00  0.00000000E+00
  0.00000000E+00  0.00000000E+00  0.00000000E+00
