# Supplementary material for: Aliovalent Calcium Doping of Yttrium Oxyhydride Thin Films and Implications for Photochromism
Source: J Phys Chem C Nanomater Interfaces. 2022 Aug 19;126(34):14742–9. doi: 10.1021/acs.jpcc.2c04456 (PMC9442641; doi:10.1021/acs.jpcc.2c04456)
Supplement: Supplementary file 2 — jp2c04456_si_001.zip [file jp2c04456_si_001.zip › vasp files/Ca_2]

YOH75_sQS                               
   1.00000000000000     
    10.6838221695885913   -0.0339395731671601    0.0610772576237778
    -0.0103455614572864   10.6873119197162705   -0.0245780672605314
     0.0550031312926612    0.0199628099065321   10.6890461134895887
   Ca   La   O    H 
     2    30    24    46
Direct
  0.0075617297775270  0.2596574717921080  0.2416164586639276
  0.4993468994266093  0.7595738094517361  0.7318987469954169
  0.2592404151341718  0.2426141764909943  0.9816093599142960
  0.2329664609071784 -0.0034825783055431  0.2418573387259399
  0.5057060916695726  0.2497550605413579  0.2540563060478235
  0.7406216271062748  0.2461280300253684  0.9872844728347412
  0.0117789116767509  0.2467308343944364  0.7264368150880564
  0.2626465838798808  0.2549735670384515  0.4988886533233012
  0.7430670519476520  0.0021856409489537  0.2438319619091891
  0.0103414982394680  0.9980746822934956  0.9869779220987727
  0.2635089934378037  0.0159110061719674  0.7321183901092381
  0.0125477141006610  0.7487399778003143  0.2363546334727416
  0.2660387558219541  0.7477225930332293  0.9909922612267464
  0.2640296425858336  0.4986962125762004  0.2551460003964496
  0.5088006275578003  0.2526240958764774  0.7547559030465911
  0.7528619716927989  0.2534552918631754  0.5046975637406498
  0.5186160934894637  0.0102245224522478  0.9907671937052216
  0.7622597412355077  0.9976070212960965  0.7357108207418314
 -0.0023690834119322  0.0120195217402493  0.4934226073370458
  0.5143692620825765  0.7404356705914368  0.2241117421601422
  0.7526001372621196  0.7555693733481512  0.9889835922930985
  0.9911772907981256  0.7541376798836015  0.7462880418162128
  0.2597234495999624  0.7505159689118640  0.4944807323989984
  0.7612025582438896  0.5129555001446507  0.2385710427520608
  0.9929621711605436  0.5069784085468382  0.9970915643561851
  0.2638157887707365  0.4975728742282355  0.7486495618539185
  0.5121365289607490  0.0109605166725150  0.5100167368035756
  0.7550973371868620  0.7702478984199669  0.4924888154574443
  0.4969383712110489  0.5093726390910247  0.9837619008028425
  0.7544309214686553  0.4917394343804820  0.7394765255068778
  0.0160617383408297  0.4968830120547369  0.4991717662179015
  0.5038336908106756  0.4859430010533781  0.4887260174104053
  0.3786905299406554  0.6313326242473153  0.8612347993337854
  0.6379869712817460  0.3882526372217312  0.8834432248734267
  0.8782040337769070  0.6170888888325198  0.8697482165111746
  0.6403420186327580  0.6161819842824907  0.1063933773786557
  0.3823487387537790  0.1175020048266100  0.8812027213076312
  0.8844683738649317  0.3866326356418257  0.6162003473877683
  0.1330367758508857  0.1206285315224388  0.6063907752782325
  0.6248673552710249  0.1360306969613619  0.1175203694414033
  0.3715101603711620  0.8784238136134758  0.6038971508874922
  0.9016434054950484  0.8612499846230133  0.6032313924747147
  0.3708065284128120  0.3734915618720251  0.8674716166676424
  0.6259363096053530  0.3741799606488834  0.6191795630064770
  0.6420386742854838  0.1201506120617445  0.8571690311406406
  0.8746267252374118  0.1287421512018329  0.6213449341563773
  0.8834673560678923  0.8838463652620339  0.8694556523024928
  0.1338418642127244  0.6372953622657227  0.3658441206736920
  0.3694312726568781  0.6302321311977940  0.1249141564463948
  0.1400743333723624  0.3824725897023812  0.6246614625577509
  0.1232788359839513  0.1290396178689648  0.8713378040014487
  0.3913717738923155  0.1398223503540440  0.6219693716074366
  0.6318297372318905  0.1293788653122758  0.3746872001932370
  0.6371207788388566  0.8831187645274038  0.6178155551705923
  0.6291131259824678  0.8768339736594799  0.1162663244158939
  0.1356252751217371  0.8686584022940500  0.1094502350694095
  0.6366567376812163  0.6229046217284592  0.6032475475327581
  0.1314021912239812  0.6323141733567573  0.6269550380124521
  0.4024127475493215  0.6429502068832390  0.3834055242796440
  0.1236728180688924  0.3896830895939168  0.8804805886398650
  0.3853073883238751  0.3865344534247128  0.6250668907959575
  0.6510981987214431  0.3894315050386077  0.3674532066791936
  0.6346656862258492  0.1277825901142596  0.6206579947420853
  0.6263088959627086  0.8730339138463541  0.8702602916962309
  0.8707546950747804  0.6137408094054285  0.3892034423377724
  0.1202774595527432  0.6267987807378802  0.1036775049530326
  0.1206757061541471  0.3744341948017735  0.3728560984527298
  0.2936071921872954  0.2871354074401630  0.2859679893587649
  0.8825213006807027  0.1345270240399717  0.8768831559383380
  0.3697742685307447  0.0920189691563369  0.3705175731104535
  0.1360568434569394  0.8664604378790234  0.8585998198474235
  0.6065347904761118  0.8690908352741108  0.3680010226508906
  0.8638697640103277  0.3811022276312724  0.1040933802156461
  0.1296835422766879  0.1276314230159491  0.1202433706579864
  0.1467323984117985  0.8868284248161775  0.3946315349519069
  0.3814121843440234  0.8851045537204627  0.1074787929032462
  0.8807476102517077  0.8828735226794051  0.1135789232318014
  0.6319077565413374  0.6385515363883387  0.8535975067662045
  0.8818027789576544  0.6279034800774729  0.6166624129594660
  0.8926873961199295  0.3657333687532981  0.8741451875223578
  0.1281797736700007  0.6236058820526784  0.8719341116171404
  0.3797350934221370  0.6130946650403920  0.6081074045582385
  0.6350494187825564  0.6272365977355204  0.3651576269349396
  0.8850466944672642  0.6539403919003334  0.1096779499552789
  0.8772197670663061  0.3776898367149290  0.3640806787944453
  0.4586010731920194  0.2977227758840975  0.4437204824543252
  0.6375947924668667  0.3730803550229341  0.1415309567365615
  0.8935288604482288  0.1376785978251893  0.3694024727468848
  0.8103559872514331  0.7890659907854214  0.2894767400383674
  0.9720871892483968  0.5106872115076415  0.2103815652937713
  0.0053351550766691 -0.0316806479896094  0.2830977934501394
  0.3709164596522180  0.1239689563526178  0.1335935829224160
  0.1345721486284999  0.8636541533122803  0.6257703695323803
  0.3515531834879015  0.8497550040431571  0.3302737809179834
  0.1384703407394700  0.3837943198994800  0.1126225293566544
  0.3870202541616922  0.3696532729042725  0.1103011440494884
  0.3051270770768626  0.4623691376306409  0.4486227385940252
  0.4649029644658447  0.4561571115093340  0.2899327563038485
  0.3776096112742999  0.8789791596943133  0.8725902732951994
  0.1338832757771188  0.1310579959102829  0.3636293166952916
  0.8827035918803799  0.1267027869578944  0.1130978780435294
  0.8049901566667841  0.9525917756932000  0.4253313469815144
 
  0.00000000E+00  0.00000000E+00  0.00000000E+00
  0.00000000E+00  0.00000000E+00  0.00000000E+00
  0.00000000E+00  0.00000000E+00  0.00000000E+00
  0.00000000E+00  0.00000000E+00  0.00000000E+00
  0.00000000E+00  0.00000000E+00  0.00000000E+00
  0.00000000E+00  0.00000000E+00  0.00000000E+00
  0.00000000E+00  0.00000000E+00  0.00000000E+00
  0.00000000E+00  0.00000000E+00  0.00000000E+00
  0.00000000E+00  0.00000000E+00  0.00000000E+00
  0.00000000E+00  0.00000000E+00  0.00000000E+00
  0.00000000E+00  0.00000000E+00  0.00000000E+00
  0.00000000E+00  0.00000000E+00  0.00000000E+00
  0.00000000E+00  0.00000000E+00  0.00000000E+00
  0.00000000E+00  0.00000000E+00  0.00000000E+00
  0.00000000E+00  0.00000000E+00  0.00000000E+00
  0.00000000E+00  0.00000000E+00  0.00000000E+00
  0.00000000E+00  0.00000000E+00  0.00000000E+00
  0.00000000E+00  0.00000000E+00  0.00000000E+00
  0.00000000E+00  0.00000000E+00  0.00000000E+00
  0.00000000E+00  0.00000000E+00  0.00000000E+00
  0.00000000E+00  0.00000000E+00  0.00000000E+00
  0.00000000E+00  0.00000000E+00  0.00000000E+00
  0.00000000E+00  0.00000000E+00  0.00000000E+00
  0.00000000E+00  0.00000000E+00  0.00000000E+00
  0.00000000E+00  0.00000000E+00  0.00000000E+00
  0.00000000E+00  0.00000000E+00  0.00000000E+00
  0.00000000E+00  0.00000000E+00  0.00000000E+00
  0.00000000E+00  0.00000000E+00  0.00000000E+00
  0.00000000E+00  0.00000000E+00  0.00000000E+00
  0.00000000E+00  0.00000000E+00  0.00000000E+00
  0.00000000E+00  0.00000000E+00  0.00000000E+00
  0.00000000E+00  0.00000000E+00  0.00000000E+00
  0.00000000E+00  0.00000000E+00  0.00000000E+00
  0.00000000E+00  0.00000000E+00  0.00000000E+00
  0.00000000E+00  0.00000000E+00  0.00000000E+00
  0.00000000E+00  0.00000000E+00  0.00000000E+00
  0.00000000E+00  0.00000000E+00  0.00000000E+00
  0.00000000E+00  0.00000000E+00  0.00000000E+00
  0.00000000E+00  0.00000000E+00  0.00000000E+00
  0.00000000E+00  0.00000000E+00  0.00000000E+00
  0.00000000E+00  0.00000000E+00  0.00000000E+00
  0.00000000E+00  0.00000000E+00  0.00000000E+00
  0.00000000E+00  0.00000000E+00  0.00000000E+00
  0.00000000E+00  0.00000000E+00  0.00000000E+00
  0.00000000E+00  0.00000000E+00  0.00000000E+00
  0.00000000E+00  0.00000000E+00  0.00000000E+00
  0.00000000E+00  0.00000000E+00  0.00000000E+00
  0.00000000E+00  0.00000000E+00  0.00000000E+00
  0.00000000E+00  0.00000000E+00  0.00000000E+00
  0.00000000E+00  0.00000000E+00  0.00000000E+00
  0.00000000E+00  0.00000000E+00  0.00000000E+00
  0.00000000E+00  0.00000000E+00  0.00000000E+00
  0.00000000E+00  0.00000000E+00  0.00000000E+00
  0.00000000E+00  0.00000000E+00  0.00000000E+00
  0.00000000E+00  0.00000000E+00  0.00000000E+00
  0.00000000E+00  0.00000000E+00  0.00000000E+00
  0.00000000E+00  0.00000000E+00  0.00000000E+00
  0.00000000E+00  0.00000000E+00  0.00000000E+00
  0.00000000E+00  0.00000000E+00  0.00000000E+00
  0.00000000E+00  0.00000000E+00  0.00000000E+00
  0.00000000E+00  0.00000000E+00  0.00000000E+00
  0.00000000E+00  0.00000000E+00  0.00000000E+00
  0.00000000E+00  0.00000000E+00  0.00000000E+00
  0.00000000E+00  0.00000000E+00  0.00000000E+00
  0.00000000E+00  0.00000000E+00  0.00000000E+00
  0.00000000E+00  0.00000000E+00  0.00000000E+00
  0.00000000E+00  0.00000000E+00  0.00000000E+00
  0.00000000E+00  0.00000000E+00  0.00000000E+00
  0.00000000E+00  0.00000000E+00  0.00000000E+00
  0.00000000E+00  0.00000000E+00  0.00000000E+00
  0.00000000E+00  0.00000000E+00  0.00000000E+00
  0.00000000E+00  0.00000000E+00  0.00000000E+00
  0.00000000E+00  0.00000000E+00  0.00000000E+00
  0.00000000E+00  0.00000000E+00  0.00000000E+00
  0.00000000E+00  0.00000000E+00  0.00000000E+00
  0.00000000E+00  0.00000000E+00  0.00000000E+00
  0.00000000E+00  0.00000000E+00  0.00000000E+00
  0.00000000E+00  0.00000000E+00  0.00000000E+00
  0.00000000E+00  0.00000000E+00  0.00000000E+00
  0.00000000E+00  0.00000000E+00  0.00000000E+00
  0.00000000E+00  0.00000000E+00  0.00000000E+00
  0.00000000E+00  0.00000000E+00  0.00000000E+00
  0.00000000E+00  0.00000000E+00  0.00000000E+00
  0.00000000E+00  0.00000000E+00  0.00000000E+00
  0.00000000E+00  0.00000000E+00  0.00000000E+00
  0.00000000E+00  0.00000000E+00  0.00000000E+00
  0.00000000E+00  0.00000000E+00  0.00000000E+00
  0.00000000E+00  0.00000000E+00  0.00000000E+00
  0.00000000E+00  0.00000000E+00  0.00000000E+00
  0.00000000E+00  0.00000000E+00  0.00000000E+00
  0.00000000E+00  0.00000000E+00  0.00000000E+00
  0.00000000E+00  0.00000000E+00  0.00000000E+00
  0.00000000E+00  0.00000000E+00  0.00000000E+00
  0.00000000E+00  0.00000000E+00  0.00000000E+00
  0.00000000E+00  0.00000000E+00  0.00000000E+00
  0.00000000E+00  0.00000000E+00  0.00000000E+00
  0.00000000E+00  0.00000000E+00  0.00000000E+00
  0.00000000E+00  0.00000000E+00  0.00000000E+00
  0.00000000E+00  0.00000000E+00  0.00000000E+00
  0.00000000E+00  0.00000000E+00  0.00000000E+00
  0.00000000E+00  0.00000000E+00  0.00000000E+00
  0.00000000E+00  0.00000000E+00  0.00000000E+00
