# Supplementary material for: Aliovalent Calcium Doping of Yttrium Oxyhydride Thin Films and Implications for Photochromism
Source: J Phys Chem C Nanomater Interfaces. 2022 Aug 19;126(34):14742–9. doi: 10.1021/acs.jpcc.2c04456 (PMC9442641; doi:10.1021/acs.jpcc.2c04456)
Supplement: Supplementary file 2 — jp2c04456_si_001.zip [file jp2c04456_si_001.zip › vasp files/Ca_3]

YOH75_sQS                               
   1.00000000000000     
    10.6855895012500568   -0.0365819720071715    0.0534554287241602
    -0.0129570741150880   10.6989805501486135   -0.0235009781539728
     0.0474067631473650    0.0206500601236350   10.6762536336174367
   Ca   La   O    H 
     3    29    24    45
Direct
  0.0096021636284803  0.2520864171420749  0.2409802309642041
  0.2535878921031629  0.4949052463272684  0.2357521056696809
  0.4981580050850917  0.7600331820051532  0.7355716698854863
  0.2612991597934351  0.2417651590756331  0.9804821364013383
  0.2353413136560409  0.0026628012094021  0.2396768858934673
  0.5031233543983041  0.2510276002960293  0.2522207065087821
  0.7412427758634019  0.2444120215194868  0.9863117885055618
  0.0129914611232378  0.2447799991874938  0.7255869693919923
  0.2571100032000285  0.2416133366916832  0.4979289928467722
  0.7482451304938943  0.0107214817460993  0.2471728846023083
  0.0098437474849852  0.9969930780978368  0.9922833386043111
  0.2652255153987585  0.0146769352038041  0.7365497403937199
  0.0199406760515065  0.7401354839259516  0.2418524464600292
  0.2670520224778378  0.7468015502271510  0.9927069066491438
  0.5099494582392411  0.2506493500595078  0.7550708305869741
  0.7517736940912711  0.2469643099916460  0.5009910358974264
  0.5195576618777068  0.0086174552074205  0.9945584752188689
  0.7640561102733240  0.9969249472621089  0.7365289591900070
  0.9962952837048767  0.0011849443027476  0.4968540446423601
  0.5141150893081105  0.7383231135176329  0.2253725978895345
  0.7537481122185912  0.7551018117618116  0.9927979017269677
  0.9907525498184789  0.7507347465290877  0.7499957961193763
  0.2602589639890783  0.7529651892315703  0.4939936981150396
  0.7640326773675747  0.5047089647973166  0.2362083186646595
  0.9949466683111282  0.5019606541751553  0.9967816347254996
  0.2628455967904725  0.4971308092680441  0.7470949764570011
  0.5097686917956386  0.0074939604451504  0.5106148541969601
  0.7556115736920939  0.7722733685566784  0.4990239859296213
  0.4978579019534826  0.5092162129724399  0.9835347996819549
  0.7555119201852663  0.4896259735422577  0.7411129030148852
  0.0151689597308534  0.4935384392498849  0.4966750958654906
  0.5139640312293395  0.4890117081275978  0.4901404389320664
  0.3777266553013555  0.6297950439435286  0.8595831726183555
  0.6390476995244325  0.3863365012190357  0.8812258164942186
  0.8795126341777942  0.6150001492291119  0.8676005759298405
  0.6439532388732403  0.6147540521603245  0.1103301368574539
  0.3848940797548850  0.1167395782415314  0.8798938318333976
  0.8866570819045799  0.3849815593489206  0.6215736100841578
  0.1330516721830768  0.1128405363140435  0.6077416292922115
  0.6274888074315522  0.1368926738910760  0.1202473603747518
  0.3672215155405463  0.8771387485395276  0.6096293957243083
  0.8948969483631051  0.8636349924515075  0.6146529113455078
  0.3715271739229773  0.3719343442337093  0.8639216742764531
  0.6260501762848408  0.3739870787446341  0.6149101915001015
  0.6426727475183930  0.1188546016904914  0.8580285783298102
  0.8780011722658341  0.1280710154384277  0.6172455846061887
  0.8838927317069201  0.8821105340157785  0.8755885084881413
  0.1388034911463245  0.6320640740074458  0.3738263378004317
  0.3751748167214168  0.6327600363727576  0.1205966107967141
  0.1446415398421515  0.3788405377931407  0.6166222485288646
  0.1238190123855032  0.1261106726724810  0.8726154018773815
  0.3919123749759545  0.1407813064609268  0.6212831224236359
  0.6140991795538990  0.1297260746794042  0.3768644661302100
  0.6341799579897036  0.8807202343780359  0.6216520309547902
  0.6322014535221961  0.8747702705108140  0.1202821817241584
  0.1351041989545896  0.8668689919629822  0.1130584589519431
  0.6376672784627224  0.6229106686933897  0.6086126178960313
  0.1300156008861145  0.6315612630512347  0.6311710260404554
  0.4213158069022734  0.6595652366993923  0.4009674748231895
  0.1231172493368008  0.3883970970425087  0.8725012025631599
  0.3828219254355214  0.3933871574959425  0.6145517822530950
  0.6493329699080399  0.3825414928760924  0.3642815498787358
  0.6358576142785897  0.1251886432534225  0.6217390580866807
  0.6265275719857687  0.8713601720281653  0.8728692718126604
  0.8744076072125505  0.6199975505653799  0.3717141891214661
  0.1251114272352268  0.6206254277001041  0.1005509132608908
  0.1262095373965651  0.3695728258402653  0.3752120878442217
  0.2867658264230618  0.2599267922185803  0.2779761090855261
  0.8828032892280741  0.1327789493609246  0.8715932397360119
  0.3640882802505779  0.0847273964940200  0.3763103062053899
  0.1364832651601757  0.8645807344068186  0.8559585832759576
  0.6198051088426465  0.8658846399333494  0.3672186672762364
  0.8619795371924162  0.3790559726012017  0.1032585361988645
  0.1331202401600103  0.1271488896261511  0.1178051462096544
  0.1333988590357946  0.8814120875898355  0.3788721227246540
  0.3821512550385142  0.8866793661554059  0.1128461050874253
  0.8796398854423965  0.8746657502771723  0.1232218535924247
  0.6323477746328968  0.6374123358365329  0.8575193099550259
  0.8808907196670083  0.6281186144109596  0.6104226311258485
  0.8938027373799169  0.3616334544687918  0.8756793706684430
  0.1291534601719496  0.6220886191223822  0.8736215790716283
  0.3700488608892710  0.6107727870442078  0.6027925287689581
  0.6426969724209506  0.6237993152429505  0.3663153331489620
  0.8862931081413102  0.6474905054422487  0.1123634308349155
  0.8820763345343562  0.3847198415859563  0.3738702861741968
  0.4407242113497424  0.3136677635716428  0.4352937216967679
  0.6338927846491216  0.3728621395068815  0.1376784053267334
  0.8430419454113079  0.1755287618622350  0.3292069409991699
  0.8758560127416667  0.8366660436633119  0.3462865738052449
  0.9791206006694080  0.5060665929848350  0.2103192575338654
  0.9860645335721329  0.0118134055267837  0.2718551683594411
  0.3747438682993864  0.1209758476824864  0.1294487789982660
  0.1252309784133086  0.8631124703411009  0.6138848978078404
  0.3536820213078406  0.8542144710356167  0.3335234695756705
  0.1279519925740888  0.3704774156738038  0.0983787540119699
  0.3902823414161903  0.3652092745058731  0.1045201770532865
  0.4627131625875061  0.4623999533279738  0.2942832243026690
  0.3771587718480859  0.8791750796170396  0.8766422767633308
  0.1301356044210976  0.1289933996335840  0.3710276867738740
  0.8820456041133170  0.1256856552737955  0.1026771525240988
  0.7957480907942741  0.9877265887769042  0.4412373501725330
 
  0.00000000E+00  0.00000000E+00  0.00000000E+00
  0.00000000E+00  0.00000000E+00  0.00000000E+00
  0.00000000E+00  0.00000000E+00  0.00000000E+00
  0.00000000E+00  0.00000000E+00  0.00000000E+00
  0.00000000E+00  0.00000000E+00  0.00000000E+00
  0.00000000E+00  0.00000000E+00  0.00000000E+00
  0.00000000E+00  0.00000000E+00  0.00000000E+00
  0.00000000E+00  0.00000000E+00  0.00000000E+00
  0.00000000E+00  0.00000000E+00  0.00000000E+00
  0.00000000E+00  0.00000000E+00  0.00000000E+00
  0.00000000E+00  0.00000000E+00  0.00000000E+00
  0.00000000E+00  0.00000000E+00  0.00000000E+00
  0.00000000E+00  0.00000000E+00  0.00000000E+00
  0.00000000E+00  0.00000000E+00  0.00000000E+00
  0.00000000E+00  0.00000000E+00  0.00000000E+00
  0.00000000E+00  0.00000000E+00  0.00000000E+00
  0.00000000E+00  0.00000000E+00  0.00000000E+00
  0.00000000E+00  0.00000000E+00  0.00000000E+00
  0.00000000E+00  0.00000000E+00  0.00000000E+00
  0.00000000E+00  0.00000000E+00  0.00000000E+00
  0.00000000E+00  0.00000000E+00  0.00000000E+00
  0.00000000E+00  0.00000000E+00  0.00000000E+00
  0.00000000E+00  0.00000000E+00  0.00000000E+00
  0.00000000E+00  0.00000000E+00  0.00000000E+00
  0.00000000E+00  0.00000000E+00  0.00000000E+00
  0.00000000E+00  0.00000000E+00  0.00000000E+00
  0.00000000E+00  0.00000000E+00  0.00000000E+00
  0.00000000E+00  0.00000000E+00  0.00000000E+00
  0.00000000E+00  0.00000000E+00  0.00000000E+00
  0.00000000E+00  0.00000000E+00  0.00000000E+00
  0.00000000E+00  0.00000000E+00  0.00000000E+00
  0.00000000E+00  0.00000000E+00  0.00000000E+00
  0.00000000E+00  0.00000000E+00  0.00000000E+00
  0.00000000E+00  0.00000000E+00  0.00000000E+00
  0.00000000E+00  0.00000000E+00  0.00000000E+00
  0.00000000E+00  0.00000000E+00  0.00000000E+00
  0.00000000E+00  0.00000000E+00  0.00000000E+00
  0.00000000E+00  0.00000000E+00  0.00000000E+00
  0.00000000E+00  0.00000000E+00  0.00000000E+00
  0.00000000E+00  0.00000000E+00  0.00000000E+00
  0.00000000E+00  0.00000000E+00  0.00000000E+00
  0.00000000E+00  0.00000000E+00  0.00000000E+00
  0.00000000E+00  0.00000000E+00  0.00000000E+00
  0.00000000E+00  0.00000000E+00  0.00000000E+00
  0.00000000E+00  0.00000000E+00  0.00000000E+00
  0.00000000E+00  0.00000000E+00  0.00000000E+00
  0.00000000E+00  0.00000000E+00  0.00000000E+00
  0.00000000E+00  0.00000000E+00  0.00000000E+00
  0.00000000E+00  0.00000000E+00  0.00000000E+00
  0.00000000E+00  0.00000000E+00  0.00000000E+00
  0.00000000E+00  0.00000000E+00  0.00000000E+00
  0.00000000E+00  0.00000000E+00  0.00000000E+00
  0.00000000E+00  0.00000000E+00  0.00000000E+00
  0.00000000E+00  0.00000000E+00  0.00000000E+00
  0.00000000E+00  0.00000000E+00  0.00000000E+00
  0.00000000E+00  0.00000000E+00  0.00000000E+00
  0.00000000E+00  0.00000000E+00  0.00000000E+00
  0.00000000E+00  0.00000000E+00  0.00000000E+00
  0.00000000E+00  0.00000000E+00  0.00000000E+00
  0.00000000E+00  0.00000000E+00  0.00000000E+00
  0.00000000E+00  0.00000000E+00  0.00000000E+00
  0.00000000E+00  0.00000000E+00  0.00000000E+00
  0.00000000E+00  0.00000000E+00  0.00000000E+00
  0.00000000E+00  0.00000000E+00  0.00000000E+00
  0.00000000E+00  0.00000000E+00  0.00000000E+00
  0.00000000E+00  0.00000000E+00  0.00000000E+00
  0.00000000E+00  0.00000000E+00  0.00000000E+00
  0.00000000E+00  0.00000000E+00  0.00000000E+00
  0.00000000E+00  0.00000000E+00  0.00000000E+00
  0.00000000E+00  0.00000000E+00  0.00000000E+00
  0.00000000E+00  0.00000000E+00  0.00000000E+00
  0.00000000E+00  0.00000000E+00  0.00000000E+00
  0.00000000E+00  0.00000000E+00  0.00000000E+00
  0.00000000E+00  0.00000000E+00  0.00000000E+00
  0.00000000E+00  0.00000000E+00  0.00000000E+00
  0.00000000E+00  0.00000000E+00  0.00000000E+00
  0.00000000E+00  0.00000000E+00  0.00000000E+00
  0.00000000E+00  0.00000000E+00  0.00000000E+00
  0.00000000E+00  0.00000000E+00  0.00000000E+00
  0.00000000E+00  0.00000000E+00  0.00000000E+00
  0.00000000E+00  0.00000000E+00  0.00000000E+00
  0.00000000E+00  0.00000000E+00  0.00000000E+00
  0.00000000E+00  0.00000000E+00  0.00000000E+00
  0.00000000E+00  0.00000000E+00  0.00000000E+00
  0.00000000E+00  0.00000000E+00  0.00000000E+00
  0.00000000E+00  0.00000000E+00  0.00000000E+00
  0.00000000E+00  0.00000000E+00  0.00000000E+00
  0.00000000E+00  0.00000000E+00  0.00000000E+00
  0.00000000E+00  0.00000000E+00  0.00000000E+00
  0.00000000E+00  0.00000000E+00  0.00000000E+00
  0.00000000E+00  0.00000000E+00  0.00000000E+00
  0.00000000E+00  0.00000000E+00  0.00000000E+00
  0.00000000E+00  0.00000000E+00  0.00000000E+00
  0.00000000E+00  0.00000000E+00  0.00000000E+00
  0.00000000E+00  0.00000000E+00  0.00000000E+00
  0.00000000E+00  0.00000000E+00  0.00000000E+00
  0.00000000E+00  0.00000000E+00  0.00000000E+00
  0.00000000E+00  0.00000000E+00  0.00000000E+00
  0.00000000E+00  0.00000000E+00  0.00000000E+00
  0.00000000E+00  0.00000000E+00  0.00000000E+00
  0.00000000E+00  0.00000000E+00  0.00000000E+00
