# Supplementary material for: Aliovalent Calcium Doping of Yttrium Oxyhydride Thin Films and Implications for Photochromism
Source: J Phys Chem C Nanomater Interfaces. 2022 Aug 19;126(34):14742–9. doi: 10.1021/acs.jpcc.2c04456 (PMC9442641; doi:10.1021/acs.jpcc.2c04456)
Supplement: Supplementary file 2 — jp2c04456_si_001.zip [file jp2c04456_si_001.zip › vasp files/Ca_4]

YOH75_sQS                               
   1.00000000000000     
    10.7132977120966384   -0.0421048581707861    0.0520031139012487
    -0.0180088748177624   10.6744198411938775   -0.0434522557328000
     0.0457912299760882    0.0004099533611121   10.6977772850693054
   Ca   La   O    H 
     4    28    24    44
Direct
  0.0077124160898277  0.2548883495087691  0.2402040578021412
  0.2552733054979235  0.4995011235824175  0.2371602633308781
  0.0015035867400773  0.7557361977788520  0.7543827016816657
  0.5003074550914581  0.7608281798076237  0.7338674522537806
  0.2593986650560697  0.2432289253683856  0.9812484922657755
  0.2341942068188242 -0.0002121473264481  0.2394760215285741
  0.5036222276280816  0.2526765293780891  0.2536010550090958
  0.7419810042886907  0.2443184784068062  0.9886337669357745
  0.0132353717368571  0.2473928540583452  0.7260066367060423
  0.2579472913083269  0.2405457510891128  0.4994092064627590
  0.7440757151874502  0.0054916957399226  0.2429393191033695
  0.0096183783275621  0.9961310035550870  0.9869975981231256
  0.2651008327092709  0.0138148337560381  0.7360522709941667
  0.0156145031500814  0.7486326165490059  0.2381051873395778
  0.2677945304961830  0.7479352534927156  0.9923968725530199
  0.5092129566931686  0.2514546483596954  0.7561718350290730
  0.7529368097854529  0.2508338092326753  0.5025474483966644
  0.5191673072212463  0.0104381069306708  0.9921583822403842
  0.7636971421292400  0.9968327482642099  0.7378126450132833
 -0.0014713993030277  0.0004125623596376  0.4999586457972011
  0.5143068655349688  0.7408661358325096  0.2243217720909134
  0.7555341679175865  0.7568906341227679  0.9875586428292791
  0.2588126946402249  0.7533159932105233  0.4930750479308923
  0.7635432434253515  0.5140685569461971  0.2397034406864193
  0.9936763363887219  0.5081733503838120  0.9964998158172823
  0.2637121979777760  0.4985743378916735  0.7494613260151034
  0.5111341888774713  0.0107081668525683  0.5109503077097999
  0.7483647850020315  0.7782755790076558  0.4867489484053565
  0.4959106758130854  0.5122791060684847  0.9854700572226920
  0.7530935340600160  0.4868188683275336  0.7501628932471305
  0.0241929377020685  0.4908120738660313  0.4898671915658279
  0.5169607590551496  0.4900560722966251  0.4935841796918696
  0.3796794321285256  0.6322434336157349  0.8593922420554189
  0.6371947949640728  0.3849105370727590  0.8860474256069374
  0.8765283868871986  0.6130316098773358  0.8663364968036963
  0.6430407696431035  0.6161166057664712  0.1088355147832475
  0.3833786692671434  0.1181254188405170  0.8802454974541246
  0.8894817700614293  0.3977734811255587  0.6223035291987428
  0.1332741028836801  0.1161298699866452  0.6089618732157546
  0.6266122125985889  0.1375289765961375  0.1195453713079529
  0.3710289802653587  0.8778499909171067  0.6077653919190680
  0.8991937116856231  0.8447060640425018  0.5967077056525396
  0.3712790025628314  0.3738692268338898  0.8661691654267658
  0.6272299701613940  0.3746111667782500  0.6183327754298049
  0.6425480923906456  0.1197966171292896  0.8580635271867342
  0.8784062323859506  0.1280410620112239  0.6168866220923143
  0.8803450324890533  0.8891387009034560  0.8734382555296526
  0.1377904064757860  0.6328997099144895  0.3720541023272430
  0.3741930995191760  0.6341696922428287  0.1201885893781536
  0.1487838530692152  0.3788928710551726  0.6159934956060691
  0.1231000541213730  0.1285119369440751  0.8713166480379527
  0.3915161013503142  0.1412769792871408  0.6221901131810548
  0.6226670547211084  0.1329105835859010  0.3774099380646626
  0.6350939704449297  0.8860342984700891  0.6183716681085494
  0.6287289486556857  0.8767683679661800  0.1152488245282815
  0.1355096654372818  0.8675743377383026  0.1113010170910434
  0.6532697924210221  0.6248450692835418  0.6102471055813522
  0.1268969454109697  0.6287974561713613  0.6264331625107272
  0.4213139831665831  0.6583995983988188  0.4024099785801692
  0.1231337791664688  0.3864046287696341  0.8753013945191757
  0.3867785773221679  0.3923789880693070  0.6185708007307567
  0.6527892805933452  0.3885402287009676  0.3681372937210912
  0.6355012947962189  0.1290090718798197  0.6212713838027775
  0.6269522281108195  0.8732634085769894  0.8687226480508101
  0.8693517772741929  0.6154934166782252  0.4118910108601006
  0.1204907471063141  0.6268761483749300  0.1037054624896032
  0.1255837639403335  0.3667357768693946  0.3745973292997359
  0.2886202919776744  0.2633960502313643  0.2854752151013514
  0.8822467122699567  0.1378653141519997  0.8702382575231502
  0.3653740288149372  0.0817481591976614  0.3754921777314033
  0.1429542509497926  0.8702338483959572  0.8615477724595871
  0.6072869316878358  0.8737896575564869  0.3660202174501860
  0.8656210639360042  0.3798653752867485  0.1086273404122999
  0.1323844028927861  0.1264119114673402  0.1179404144961365
  0.1389273415749348  0.8811463877854280  0.3838349895219272
  0.3796452743030094  0.8901260561922471  0.1090010731138672
  0.8802874422931397  0.8792075305330712  0.1146257755687933
  0.6308565594156202  0.6358132739021318  0.8573635010317086
  0.8924600647969999  0.3632659589042723  0.8774001291338661
  0.1332002898917758  0.6166847525315543  0.8776679788179913
  0.3739643358718794  0.6104944585610818  0.6051482813879022
  0.6397938544369409  0.6277344248098519  0.3680805047952412
  0.8882961834204358  0.6551911516295328  0.1056457293192832
  0.8826281842716867  0.3836033708707736  0.3672654467757995
  0.4429348916861125  0.3141981684704291  0.4376920424333797
  0.6396694117504220  0.3747911799328199  0.1449216919249358
  0.8674880677555744  0.1502362200717266  0.3498046140235302
  0.8113312817520830  0.7873195710313826  0.2884852672342118
  0.9717485611148187  0.5196581244294997  0.2155436360060554
  0.9927496364052694 -0.0299639510380586  0.2742875321014574
  0.3727346781281515  0.1229362553650373  0.1316837789370737
  0.1326370542831619  0.8719946073974666  0.6148523943827905
  0.3460630711509508  0.8462126934861811  0.3264004196661910
  0.1268070044594168  0.3736806998246008  0.1045722784384455
  0.3901835014949008  0.3653921268288073  0.1070487892450421
  0.4633972929388216  0.4632169161765722  0.2967339617593645
  0.3800234504216816  0.8807569909544507  0.8729369565535982
  0.1255759931544095  0.1270935746673919  0.3700815366797736
  0.8826182420271804  0.1248313745305149  0.1055062093751259
  0.8033676011464748  0.9659813416916629  0.4287213916875720
 
  0.00000000E+00  0.00000000E+00  0.00000000E+00
  0.00000000E+00  0.00000000E+00  0.00000000E+00
  0.00000000E+00  0.00000000E+00  0.00000000E+00
  0.00000000E+00  0.00000000E+00  0.00000000E+00
  0.00000000E+00  0.00000000E+00  0.00000000E+00
  0.00000000E+00  0.00000000E+00  0.00000000E+00
  0.00000000E+00  0.00000000E+00  0.00000000E+00
  0.00000000E+00  0.00000000E+00  0.00000000E+00
  0.00000000E+00  0.00000000E+00  0.00000000E+00
  0.00000000E+00  0.00000000E+00  0.00000000E+00
  0.00000000E+00  0.00000000E+00  0.00000000E+00
  0.00000000E+00  0.00000000E+00  0.00000000E+00
  0.00000000E+00  0.00000000E+00  0.00000000E+00
  0.00000000E+00  0.00000000E+00  0.00000000E+00
  0.00000000E+00  0.00000000E+00  0.00000000E+00
  0.00000000E+00  0.00000000E+00  0.00000000E+00
  0.00000000E+00  0.00000000E+00  0.00000000E+00
  0.00000000E+00  0.00000000E+00  0.00000000E+00
  0.00000000E+00  0.00000000E+00  0.00000000E+00
  0.00000000E+00  0.00000000E+00  0.00000000E+00
  0.00000000E+00  0.00000000E+00  0.00000000E+00
  0.00000000E+00  0.00000000E+00  0.00000000E+00
  0.00000000E+00  0.00000000E+00  0.00000000E+00
  0.00000000E+00  0.00000000E+00  0.00000000E+00
  0.00000000E+00  0.00000000E+00  0.00000000E+00
  0.00000000E+00  0.00000000E+00  0.00000000E+00
  0.00000000E+00  0.00000000E+00  0.00000000E+00
  0.00000000E+00  0.00000000E+00  0.00000000E+00
  0.00000000E+00  0.00000000E+00  0.00000000E+00
  0.00000000E+00  0.00000000E+00  0.00000000E+00
  0.00000000E+00  0.00000000E+00  0.00000000E+00
  0.00000000E+00  0.00000000E+00  0.00000000E+00
  0.00000000E+00  0.00000000E+00  0.00000000E+00
  0.00000000E+00  0.00000000E+00  0.00000000E+00
  0.00000000E+00  0.00000000E+00  0.00000000E+00
  0.00000000E+00  0.00000000E+00  0.00000000E+00
  0.00000000E+00  0.00000000E+00  0.00000000E+00
  0.00000000E+00  0.00000000E+00  0.00000000E+00
  0.00000000E+00  0.00000000E+00  0.00000000E+00
  0.00000000E+00  0.00000000E+00  0.00000000E+00
  0.00000000E+00  0.00000000E+00  0.00000000E+00
  0.00000000E+00  0.00000000E+00  0.00000000E+00
  0.00000000E+00  0.00000000E+00  0.00000000E+00
  0.00000000E+00  0.00000000E+00  0.00000000E+00
  0.00000000E+00  0.00000000E+00  0.00000000E+00
  0.00000000E+00  0.00000000E+00  0.00000000E+00
  0.00000000E+00  0.00000000E+00  0.00000000E+00
  0.00000000E+00  0.00000000E+00  0.00000000E+00
  0.00000000E+00  0.00000000E+00  0.00000000E+00
  0.00000000E+00  0.00000000E+00  0.00000000E+00
  0.00000000E+00  0.00000000E+00  0.00000000E+00
  0.00000000E+00  0.00000000E+00  0.00000000E+00
  0.00000000E+00  0.00000000E+00  0.00000000E+00
  0.00000000E+00  0.00000000E+00  0.00000000E+00
  0.00000000E+00  0.00000000E+00  0.00000000E+00
  0.00000000E+00  0.00000000E+00  0.00000000E+00
  0.00000000E+00  0.00000000E+00  0.00000000E+00
  0.00000000E+00  0.00000000E+00  0.00000000E+00
  0.00000000E+00  0.00000000E+00  0.00000000E+00
  0.00000000E+00  0.00000000E+00  0.00000000E+00
  0.00000000E+00  0.00000000E+00  0.00000000E+00
  0.00000000E+00  0.00000000E+00  0.00000000E+00
  0.00000000E+00  0.00000000E+00  0.00000000E+00
  0.00000000E+00  0.00000000E+00  0.00000000E+00
  0.00000000E+00  0.00000000E+00  0.00000000E+00
  0.00000000E+00  0.00000000E+00  0.00000000E+00
  0.00000000E+00  0.00000000E+00  0.00000000E+00
  0.00000000E+00  0.00000000E+00  0.00000000E+00
  0.00000000E+00  0.00000000E+00  0.00000000E+00
  0.00000000E+00  0.00000000E+00  0.00000000E+00
  0.00000000E+00  0.00000000E+00  0.00000000E+00
  0.00000000E+00  0.00000000E+00  0.00000000E+00
  0.00000000E+00  0.00000000E+00  0.00000000E+00
  0.00000000E+00  0.00000000E+00  0.00000000E+00
  0.00000000E+00  0.00000000E+00  0.00000000E+00
  0.00000000E+00  0.00000000E+00  0.00000000E+00
  0.00000000E+00  0.00000000E+00  0.00000000E+00
  0.00000000E+00  0.00000000E+00  0.00000000E+00
  0.00000000E+00  0.00000000E+00  0.00000000E+00
  0.00000000E+00  0.00000000E+00  0.00000000E+00
  0.00000000E+00  0.00000000E+00  0.00000000E+00
  0.00000000E+00  0.00000000E+00  0.00000000E+00
  0.00000000E+00  0.00000000E+00  0.00000000E+00
  0.00000000E+00  0.00000000E+00  0.00000000E+00
  0.00000000E+00  0.00000000E+00  0.00000000E+00
  0.00000000E+00  0.00000000E+00  0.00000000E+00
  0.00000000E+00  0.00000000E+00  0.00000000E+00
  0.00000000E+00  0.00000000E+00  0.00000000E+00
  0.00000000E+00  0.00000000E+00  0.00000000E+00
  0.00000000E+00  0.00000000E+00  0.00000000E+00
  0.00000000E+00  0.00000000E+00  0.00000000E+00
  0.00000000E+00  0.00000000E+00  0.00000000E+00
  0.00000000E+00  0.00000000E+00  0.00000000E+00
  0.00000000E+00  0.00000000E+00  0.00000000E+00
  0.00000000E+00  0.00000000E+00  0.00000000E+00
  0.00000000E+00  0.00000000E+00  0.00000000E+00
  0.00000000E+00  0.00000000E+00  0.00000000E+00
  0.00000000E+00  0.00000000E+00  0.00000000E+00
  0.00000000E+00  0.00000000E+00  0.00000000E+00
  0.00000000E+00  0.00000000E+00  0.00000000E+00
