# Supplementary material for: Aliovalent Calcium Doping of Yttrium Oxyhydride Thin Films and Implications for Photochromism
Source: J Phys Chem C Nanomater Interfaces. 2022 Aug 19;126(34):14742–9. doi: 10.1021/acs.jpcc.2c04456 (PMC9442641; doi:10.1021/acs.jpcc.2c04456)
Supplement: Supplementary file 2 — jp2c04456_si_001.zip [file jp2c04456_si_001.zip › vasp files/Ca_5]

YOH75_sQS                               
   1.00000000000000     
    10.7159426464556322   -0.0598425279000264    0.0525963911469729
    -0.0355889883180822   10.6862873220876935   -0.0632419560580153
     0.0461085384357558   -0.0195645295681974   10.7323406733996922
   Ca   La   O    H 
     5    27    24    43
Direct
  0.0061606283488203  0.2590248231723207  0.2351526616643930
  0.2556027570935855  0.5015924755176719  0.2320294811550829
  0.0006891368792877  0.7568105382291913  0.7509495392632277
  0.4998753202505150  0.7583893416964255  0.7371960780022524
  0.2625512677544404  0.2384401624413341  0.9826423137930362
  0.2270445747290056  0.0093419134971285  0.2480626929689050
  0.5153843227682129  0.2545211527993069  0.2500005747009014
  0.7461755258295443  0.2446383325826932  0.9872138510196393
  0.0141125802033251  0.2461466625426911  0.7257293378529956
  0.2564677947360136  0.2361060133678457  0.4949865575953110
  0.7389310691719114  0.0007115313110596  0.2432970371864225
  0.0132439136647497  0.9990913188748515  0.9850970912589350
  0.2589977206229559  0.0181773401766084  0.7338486564535798
  0.0211859713916743  0.7512826854090449  0.2378551290685925
  0.2577954616288630  0.7370095148845951  0.9883201659061889
  0.5068408703484855  0.2472768754673198  0.7573717540181422
  0.7545214249843281  0.2504558692944330  0.5059813072879520
  0.5238475705335146  0.0123769458717104  0.9875010411010313
  0.7646399799023652  0.9924992744109910  0.7376267244329762
 -0.0074693443419650  0.0016699283926241  0.4965486015467543
  0.5221377387251973  0.7250858080843581  0.2294500805767320
  0.7558976866321568  0.7547614093319245  0.9891324749045315
  0.2586811962793000  0.7580339644283931  0.4941530623697766
  0.7662207440567116  0.5130708314024791  0.2423815349889439
  0.9919062861572783  0.5070387994585978  0.9898539434198661
  0.2633417777497217  0.4924008421756939  0.7450623119163449
  0.5091945487319055  0.0074174810426295  0.5144220693312366
  0.7456982493698550  0.7727989984471019  0.4887771615496495
  0.4951524662421375  0.5093419723637698  0.9780562008571024
  0.7527280745241742  0.4847278097317644  0.7486296880288947
  0.0263864609597935  0.4889043207761053  0.4868110474199173
  0.5147907104537911  0.4902105941339053  0.4940288365010015
  0.3745458137526836  0.6301763773152610  0.8554645107344647
  0.6386141578144293  0.3829424062971017  0.8844532556752585
  0.8741867575765397  0.6125599767004788  0.8628345172738974
  0.6498422941340769  0.6103941871774144  0.1070533704826751
  0.3890544402979304  0.1083211511482951  0.8719299287075497
  0.8875122454874790  0.3953392543329460  0.6176365720806207
  0.1295634670936735  0.1162320947007234  0.6061545218690095
  0.6312578837181173  0.1369572565300113  0.1197394668424930
  0.3708800097596948  0.8760076391122484  0.6183934072057155
  0.8946300260914124  0.8453127727693758  0.5977691985554893
  0.3742817822155941  0.3742798510318652  0.8612501594343697
  0.6250597611996449  0.3724223985099937  0.6166955650470557
  0.6474434302250495  0.1182511687535375  0.8583040441586899
  0.8744559348954629  0.1263583747658448  0.6199327728070142
  0.8819042870702420  0.8866900295685672  0.8747648314818040
  0.1409333844482306  0.6339247293556745  0.3705134175281615
  0.3767720897508926  0.6361098877767278  0.1160866835152588
  0.1464108356670298  0.3764289158903994  0.6087075995791866
  0.1202002980577707  0.1246534864729990  0.8649304862045141
  0.3910994789908041  0.1428766535144447  0.6175516032171481
  0.6196981878555946  0.1296113446585564  0.3773181402179017
  0.6333230530259070  0.8822276817334590  0.6191165181127265
  0.6201351372143616  0.8725258604635442  0.1184765683788313
  0.1416642800227793  0.8706175690365718  0.1108185543441203
  0.6494282541664640  0.6218307383418634  0.6134506746877632
  0.1261774155661361  0.6288331351783171  0.6229333428056815
  0.4328451788343561  0.6729117244789672  0.4129937888610119
  0.1103646047451432  0.3963493967629073  0.8586372474148100
  0.3840289431064686  0.3918699177969979  0.6133093692585204
  0.6515878227963585  0.3855335459069101  0.3681148805204891
  0.6347815836243409  0.1261923377051931  0.6215464852108483
  0.6287516489873127  0.8716768607236443  0.8696721711045114
  0.8628149113788949  0.6044548270083964  0.4222412264393426
  0.1216262589895219  0.6250370622594164  0.1045382190383947
  0.1358125213098925  0.3705229891576194  0.3646223537970478
  0.2927942253763556  0.2227693606280085  0.2792217487889875
  0.8852016948275457  0.1364170643444177  0.8756416335125506
  0.3331205335825395  0.0482169443755603  0.4101821859557981
  0.1505076099909734  0.8685784355748559  0.8571571438331181
  0.6053443296118093  0.8689030456698456  0.3664475046112008
  0.8651635012500131  0.3841104495053450  0.1046979456003782
  0.1249429255932912  0.1269691825131931  0.1219259341705726
  0.1443922886810188  0.8825470263041394  0.3845390612252283
  0.3834842598384058  0.0910144821125060  0.1345474430158533
  0.8797910856585086  0.8821444549022111  0.1181176991166753
  0.6284362767122132  0.6337723158193594  0.8573882386665724
  0.8886758118901870  0.3633758919598707  0.8745227288098043
  0.1292450671817273  0.6204725351775200  0.8775202988478952
  0.3690591409110525  0.6080186115192162  0.6011328674110582
  0.6409408101801246  0.6229921439748864  0.3695244959599519
  0.8981761259437433  0.6570195948324745  0.1014966811014113
  0.8812784930677442  0.3721690183352184  0.3662231198681412
  0.4314615236990625  0.3242781022060441  0.4235765195073631
  0.6461707398087186  0.3723109071575037  0.1459226603322850
  0.8826376138895720  0.1357598007031215  0.3643433068024070
  0.8118522341037424  0.7679179857284348  0.2872768066733707
  0.9747859797822437  0.5156417616454907  0.2214263464774688
 -0.0071475264784346 -0.0389033812484373  0.2904656000860585
  0.1304211791836628  0.8715783883550644  0.6132152884497669
  0.3518735719444396  0.8476478857075782  0.2997529724087079
  0.1296262646800658  0.3802604826431033  0.0977754964508903
  0.4011834688648246  0.3621110205669302  0.1085380934345790
  0.4721594789870365  0.4823873010842191  0.2936117821561193
  0.3924885309697886  0.8694035497173189  0.9192600600428186
  0.1190629739958529  0.1301667436681774  0.3687240775198626
  0.8825230952468450  0.1251673396105559  0.1106172269248625
  0.7990571427733236  0.9525987246534028  0.4238957145055725
 
  0.00000000E+00  0.00000000E+00  0.00000000E+00
  0.00000000E+00  0.00000000E+00  0.00000000E+00
  0.00000000E+00  0.00000000E+00  0.00000000E+00
  0.00000000E+00  0.00000000E+00  0.00000000E+00
  0.00000000E+00  0.00000000E+00  0.00000000E+00
  0.00000000E+00  0.00000000E+00  0.00000000E+00
  0.00000000E+00  0.00000000E+00  0.00000000E+00
  0.00000000E+00  0.00000000E+00  0.00000000E+00
  0.00000000E+00  0.00000000E+00  0.00000000E+00
  0.00000000E+00  0.00000000E+00  0.00000000E+00
  0.00000000E+00  0.00000000E+00  0.00000000E+00
  0.00000000E+00  0.00000000E+00  0.00000000E+00
  0.00000000E+00  0.00000000E+00  0.00000000E+00
  0.00000000E+00  0.00000000E+00  0.00000000E+00
  0.00000000E+00  0.00000000E+00  0.00000000E+00
  0.00000000E+00  0.00000000E+00  0.00000000E+00
  0.00000000E+00  0.00000000E+00  0.00000000E+00
  0.00000000E+00  0.00000000E+00  0.00000000E+00
  0.00000000E+00  0.00000000E+00  0.00000000E+00
  0.00000000E+00  0.00000000E+00  0.00000000E+00
  0.00000000E+00  0.00000000E+00  0.00000000E+00
  0.00000000E+00  0.00000000E+00  0.00000000E+00
  0.00000000E+00  0.00000000E+00  0.00000000E+00
  0.00000000E+00  0.00000000E+00  0.00000000E+00
  0.00000000E+00  0.00000000E+00  0.00000000E+00
  0.00000000E+00  0.00000000E+00  0.00000000E+00
  0.00000000E+00  0.00000000E+00  0.00000000E+00
  0.00000000E+00  0.00000000E+00  0.00000000E+00
  0.00000000E+00  0.00000000E+00  0.00000000E+00
  0.00000000E+00  0.00000000E+00  0.00000000E+00
  0.00000000E+00  0.00000000E+00  0.00000000E+00
  0.00000000E+00  0.00000000E+00  0.00000000E+00
  0.00000000E+00  0.00000000E+00  0.00000000E+00
  0.00000000E+00  0.00000000E+00  0.00000000E+00
  0.00000000E+00  0.00000000E+00  0.00000000E+00
  0.00000000E+00  0.00000000E+00  0.00000000E+00
  0.00000000E+00  0.00000000E+00  0.00000000E+00
  0.00000000E+00  0.00000000E+00  0.00000000E+00
  0.00000000E+00  0.00000000E+00  0.00000000E+00
  0.00000000E+00  0.00000000E+00  0.00000000E+00
  0.00000000E+00  0.00000000E+00  0.00000000E+00
  0.00000000E+00  0.00000000E+00  0.00000000E+00
  0.00000000E+00  0.00000000E+00  0.00000000E+00
  0.00000000E+00  0.00000000E+00  0.00000000E+00
  0.00000000E+00  0.00000000E+00  0.00000000E+00
  0.00000000E+00  0.00000000E+00  0.00000000E+00
  0.00000000E+00  0.00000000E+00  0.00000000E+00
  0.00000000E+00  0.00000000E+00  0.00000000E+00
  0.00000000E+00  0.00000000E+00  0.00000000E+00
  0.00000000E+00  0.00000000E+00  0.00000000E+00
  0.00000000E+00  0.00000000E+00  0.00000000E+00
  0.00000000E+00  0.00000000E+00  0.00000000E+00
  0.00000000E+00  0.00000000E+00  0.00000000E+00
  0.00000000E+00  0.00000000E+00  0.00000000E+00
  0.00000000E+00  0.00000000E+00  0.00000000E+00
  0.00000000E+00  0.00000000E+00  0.00000000E+00
  0.00000000E+00  0.00000000E+00  0.00000000E+00
  0.00000000E+00  0.00000000E+00  0.00000000E+00
  0.00000000E+00  0.00000000E+00  0.00000000E+00
  0.00000000E+00  0.00000000E+00  0.00000000E+00
  0.00000000E+00  0.00000000E+00  0.00000000E+00
  0.00000000E+00  0.00000000E+00  0.00000000E+00
  0.00000000E+00  0.00000000E+00  0.00000000E+00
  0.00000000E+00  0.00000000E+00  0.00000000E+00
  0.00000000E+00  0.00000000E+00  0.00000000E+00
  0.00000000E+00  0.00000000E+00  0.00000000E+00
  0.00000000E+00  0.00000000E+00  0.00000000E+00
  0.00000000E+00  0.00000000E+00  0.00000000E+00
  0.00000000E+00  0.00000000E+00  0.00000000E+00
  0.00000000E+00  0.00000000E+00  0.00000000E+00
  0.00000000E+00  0.00000000E+00  0.00000000E+00
  0.00000000E+00  0.00000000E+00  0.00000000E+00
  0.00000000E+00  0.00000000E+00  0.00000000E+00
  0.00000000E+00  0.00000000E+00  0.00000000E+00
  0.00000000E+00  0.00000000E+00  0.00000000E+00
  0.00000000E+00  0.00000000E+00  0.00000000E+00
  0.00000000E+00  0.00000000E+00  0.00000000E+00
  0.00000000E+00  0.00000000E+00  0.00000000E+00
  0.00000000E+00  0.00000000E+00  0.00000000E+00
  0.00000000E+00  0.00000000E+00  0.00000000E+00
  0.00000000E+00  0.00000000E+00  0.00000000E+00
  0.00000000E+00  0.00000000E+00  0.00000000E+00
  0.00000000E+00  0.00000000E+00  0.00000000E+00
  0.00000000E+00  0.00000000E+00  0.00000000E+00
  0.00000000E+00  0.00000000E+00  0.00000000E+00
  0.00000000E+00  0.00000000E+00  0.00000000E+00
  0.00000000E+00  0.00000000E+00  0.00000000E+00
  0.00000000E+00  0.00000000E+00  0.00000000E+00
  0.00000000E+00  0.00000000E+00  0.00000000E+00
  0.00000000E+00  0.00000000E+00  0.00000000E+00
  0.00000000E+00  0.00000000E+00  0.00000000E+00
  0.00000000E+00  0.00000000E+00  0.00000000E+00
  0.00000000E+00  0.00000000E+00  0.00000000E+00
  0.00000000E+00  0.00000000E+00  0.00000000E+00
  0.00000000E+00  0.00000000E+00  0.00000000E+00
  0.00000000E+00  0.00000000E+00  0.00000000E+00
  0.00000000E+00  0.00000000E+00  0.00000000E+00
  0.00000000E+00  0.00000000E+00  0.00000000E+00
  0.00000000E+00  0.00000000E+00  0.00000000E+00
