# Supplementary material for: Aliovalent Calcium Doping of Yttrium Oxyhydride Thin Films and Implications for Photochromism
Source: J Phys Chem C Nanomater Interfaces. 2022 Aug 19;126(34):14742–9. doi: 10.1021/acs.jpcc.2c04456 (PMC9442641; doi:10.1021/acs.jpcc.2c04456)
Supplement: Supplementary file 2 — jp2c04456_si_001.zip [file jp2c04456_si_001.zip › vasp files/Ca_6]

YOH75_sQS                               
   1.00000000000000     
    10.7463874454529034   -0.0583729000660757    0.0246120425863723
    -0.0344670296374956   10.7053794791907180   -0.0620925834966382
     0.0183068066849788   -0.0183446230125910   10.7396953171065324
   Ca   La   O    H 
     6    26    24    42
Direct
  0.0170188673918077  0.2543886015916191  0.2366458127263322
  0.2581035786732439  0.5011734758453765  0.2335146663764201
 -0.0000864390729121  0.7508115734671391  0.7538996573818536
  0.4968288290385397  0.7570716835446044  0.7315809718645105
  0.2619068366028431  0.2422388048772944  0.9836096263827517
  0.0235020375351437  0.4866227603798129  0.4890442150223856
  0.2380018977136328  0.0104617578936791  0.2429772492609954
  0.5148114118349798  0.2448008120736130  0.2510579451788384
  0.7470990514509256  0.2401771781949286  0.9919379632499075
  0.0127689043391072  0.2443607707336567  0.7271030838392535
  0.2568408171698956  0.2398167179051729  0.5030627458502317
  0.7371223740056906  0.9963597189565041  0.2422736808036607
  0.0136258404041984  0.9974235804151484  0.9843895915463819
  0.2648628968434614  0.0175102764761955  0.7394531832368602
  0.0264109574432521  0.7377167656923425  0.2329248934784649
  0.2577386616366683  0.7376154608308985  0.9841855623213007
  0.5089802508609799  0.2453371317657329  0.7630214914724373
  0.7501031231689820  0.2550203779360529  0.5144638913914021
  0.5260403226928101  0.0049680767100898  0.9840750968702749
  0.7644840293091930  0.9874032874016718  0.7385493365341907
  0.9955598110059973  0.9946741681534306  0.5066664841350031
  0.5246591698938287  0.7190455051996645  0.2288524509334980
  0.7559423874060831  0.7462008860641729  0.9882769957393747
  0.2580181385942664  0.7521755208280547  0.4923052242935316
  0.7672119173710070  0.5037163676049209  0.2458991316064035
  0.9925838900132773  0.5003850136535688  0.9915848707570442
  0.2599250065673832  0.4922853845190761  0.7425705566382396
  0.5118418412447465  0.0093878639324171  0.5138735682434573
  0.7463566185891913  0.7669438819156139  0.4893388136876372
  0.4930828204727618  0.5095770335315386  0.9753459487821368
  0.7509776286701390  0.4809272431075175  0.7512124930821013
  0.5124901233361522  0.4866626380849040  0.4912548657485141
  0.3733725459842154  0.6314678182246729  0.8541626509806047
  0.6394866141921252  0.3798144554449661  0.8893475233858495
  0.8750201761944146  0.6075910322234396  0.8645692223656078
  0.6486930360209967  0.6015242841753015  0.1087730676875693
  0.3907758515237858  0.1110779129628062  0.8783849584924973
  0.8797774747391619  0.3838453937466099  0.6264856001839859
  0.1321792049145555  0.1112752185694048  0.6080339591433238
  0.6287902785487106  0.1282523270401140  0.1182187913080993
  0.3700624705510600  0.8795560106450182  0.6084395361046409
  0.8924507068443752  0.8419314358643374  0.6041571528248839
  0.3750568149283045  0.3760426743815093  0.8563722909259910
  0.6180587464100463  0.3715771520195224  0.6211967980654366
  0.6488392762261598  0.1134150299197890  0.8599154834641548
  0.8748106127540544  0.1196874436024753  0.6161338490709652
  0.8794525678276638  0.8815885483954337  0.8790106465519628
  0.1447125273498342  0.6379592040644965  0.3628880350982141
  0.3776528860069013  0.6387982430586155  0.1137646377607319
  0.1445445099149852  0.3680489285958218  0.6203591960863097
  0.1234178701088296  0.1215190167764750  0.8669677243074666
  0.3924334058318621  0.1423006187172811  0.6216463209012905
  0.6353430588242387  0.1277586369727967  0.3778151945740618
  0.6331453699668538  0.8812495677810028  0.6178985160947563
  0.6237461495293497  0.8636727130826520  0.1154039850976428
  0.1429136250918068  0.8699555504759787  0.1129604754092531
  0.6446566028199442  0.6191184895359028  0.6132686645984052
  0.1348566977162253  0.6322913076719965  0.6259199294615485
  0.4200268313540130  0.6572378794327033  0.4007083532455104
  0.1149843473536971  0.3923897350550545  0.8651414784770238
  0.3725359303067135  0.3954615890910182  0.5996508837800787
  0.6493068939923650  0.3840871153003120  0.3748806477113918
  0.6350624827016893  0.1253098821938642  0.6262640255299273
  0.6276933778369180  0.8642492423874060  0.8671313259459885
  0.8442238249850487  0.5854754332332975  0.4305366416943121
  0.1239082745558428  0.6196174765747179  0.1004389301296987
  0.1514640957464911  0.3688150278473248  0.3651046096560715
  0.2915978020440873  0.2190004592120094  0.2370075213197954
  0.8848236735120945  0.1323309489405154  0.8750760099249735
  0.3698974516318504  0.0830729530891232  0.3795346646771945
  0.1435760045333942  0.8671765447054761  0.8570075758200230
  0.6046971772070782  0.8650174356062527  0.3660996424391902
  0.8703643484966822  0.3788908401391363  0.1054269077253534
  0.1219627615437820  0.1200322837672805  0.1199894698397097
  0.1146425335489848  0.8858866549233109  0.3676531859415812
  0.3964912719843482  0.0592027666674407  0.1355992134480647
  0.8883238393310094  0.8835713765389892  0.1295971293358684
  0.6278271473844608  0.6317600267215114  0.8568789682311178
  0.8894504789970014  0.3589828717014064  0.8771707689977708
  0.1285892071353226  0.6184188801898005  0.8768907881132473
  0.3736805367250554  0.6135312695607070  0.6019377476441762
  0.6384421692804517  0.6180780430940416  0.3684172818556324
  0.8933782950290113  0.6474486879268251  0.1051391651622120
  0.4389576599335123  0.3093650581244884  0.4259233200258647
  0.6585438771611999  0.3569752026952123  0.1573010228108898
  0.8713451176213458  0.3428319621120890  0.3593719548823162
  0.8192235181444103  0.7561900444368692  0.2925453803643372
  0.9757098462570127  0.5112586108864657  0.2276418437599763
  0.9229405727662207  0.0769194116706767  0.3225060189558298
  0.1284741890144016  0.8679319678018567  0.6066096770035215
  0.3472579111015738  0.8464031212462860  0.3113475402466089
  0.1297988991006805  0.3750882964392532  0.0996790681124089
  0.4102059931940011  0.3634377427420376  0.1045376185676926
  0.4680167843699358  0.4688792436384486  0.2911543677289559
  0.3803693753995204  0.8753400832287449  0.8975175637726155
  0.1344877035693224  0.1267233197637965  0.3685818851508736
  0.8810869938402506  0.1222414849440655  0.1091375082345707
  0.8028762412814435  0.9428259951353526  0.4221201463569952
 
  0.00000000E+00  0.00000000E+00  0.00000000E+00
  0.00000000E+00  0.00000000E+00  0.00000000E+00
  0.00000000E+00  0.00000000E+00  0.00000000E+00
  0.00000000E+00  0.00000000E+00  0.00000000E+00
  0.00000000E+00  0.00000000E+00  0.00000000E+00
  0.00000000E+00  0.00000000E+00  0.00000000E+00
  0.00000000E+00  0.00000000E+00  0.00000000E+00
  0.00000000E+00  0.00000000E+00  0.00000000E+00
  0.00000000E+00  0.00000000E+00  0.00000000E+00
  0.00000000E+00  0.00000000E+00  0.00000000E+00
  0.00000000E+00  0.00000000E+00  0.00000000E+00
  0.00000000E+00  0.00000000E+00  0.00000000E+00
  0.00000000E+00  0.00000000E+00  0.00000000E+00
  0.00000000E+00  0.00000000E+00  0.00000000E+00
  0.00000000E+00  0.00000000E+00  0.00000000E+00
  0.00000000E+00  0.00000000E+00  0.00000000E+00
  0.00000000E+00  0.00000000E+00  0.00000000E+00
  0.00000000E+00  0.00000000E+00  0.00000000E+00
  0.00000000E+00  0.00000000E+00  0.00000000E+00
  0.00000000E+00  0.00000000E+00  0.00000000E+00
  0.00000000E+00  0.00000000E+00  0.00000000E+00
  0.00000000E+00  0.00000000E+00  0.00000000E+00
  0.00000000E+00  0.00000000E+00  0.00000000E+00
  0.00000000E+00  0.00000000E+00  0.00000000E+00
  0.00000000E+00  0.00000000E+00  0.00000000E+00
  0.00000000E+00  0.00000000E+00  0.00000000E+00
  0.00000000E+00  0.00000000E+00  0.00000000E+00
  0.00000000E+00  0.00000000E+00  0.00000000E+00
  0.00000000E+00  0.00000000E+00  0.00000000E+00
  0.00000000E+00  0.00000000E+00  0.00000000E+00
  0.00000000E+00  0.00000000E+00  0.00000000E+00
  0.00000000E+00  0.00000000E+00  0.00000000E+00
  0.00000000E+00  0.00000000E+00  0.00000000E+00
  0.00000000E+00  0.00000000E+00  0.00000000E+00
  0.00000000E+00  0.00000000E+00  0.00000000E+00
  0.00000000E+00  0.00000000E+00  0.00000000E+00
  0.00000000E+00  0.00000000E+00  0.00000000E+00
  0.00000000E+00  0.00000000E+00  0.00000000E+00
  0.00000000E+00  0.00000000E+00  0.00000000E+00
  0.00000000E+00  0.00000000E+00  0.00000000E+00
  0.00000000E+00  0.00000000E+00  0.00000000E+00
  0.00000000E+00  0.00000000E+00  0.00000000E+00
  0.00000000E+00  0.00000000E+00  0.00000000E+00
  0.00000000E+00  0.00000000E+00  0.00000000E+00
  0.00000000E+00  0.00000000E+00  0.00000000E+00
  0.00000000E+00  0.00000000E+00  0.00000000E+00
  0.00000000E+00  0.00000000E+00  0.00000000E+00
  0.00000000E+00  0.00000000E+00  0.00000000E+00
  0.00000000E+00  0.00000000E+00  0.00000000E+00
  0.00000000E+00  0.00000000E+00  0.00000000E+00
  0.00000000E+00  0.00000000E+00  0.00000000E+00
  0.00000000E+00  0.00000000E+00  0.00000000E+00
  0.00000000E+00  0.00000000E+00  0.00000000E+00
  0.00000000E+00  0.00000000E+00  0.00000000E+00
  0.00000000E+00  0.00000000E+00  0.00000000E+00
  0.00000000E+00  0.00000000E+00  0.00000000E+00
  0.00000000E+00  0.00000000E+00  0.00000000E+00
  0.00000000E+00  0.00000000E+00  0.00000000E+00
  0.00000000E+00  0.00000000E+00  0.00000000E+00
  0.00000000E+00  0.00000000E+00  0.00000000E+00
  0.00000000E+00  0.00000000E+00  0.00000000E+00
  0.00000000E+00  0.00000000E+00  0.00000000E+00
  0.00000000E+00  0.00000000E+00  0.00000000E+00
  0.00000000E+00  0.00000000E+00  0.00000000E+00
  0.00000000E+00  0.00000000E+00  0.00000000E+00
  0.00000000E+00  0.00000000E+00  0.00000000E+00
  0.00000000E+00  0.00000000E+00  0.00000000E+00
  0.00000000E+00  0.00000000E+00  0.00000000E+00
  0.00000000E+00  0.00000000E+00  0.00000000E+00
  0.00000000E+00  0.00000000E+00  0.00000000E+00
  0.00000000E+00  0.00000000E+00  0.00000000E+00
  0.00000000E+00  0.00000000E+00  0.00000000E+00
  0.00000000E+00  0.00000000E+00  0.00000000E+00
  0.00000000E+00  0.00000000E+00  0.00000000E+00
  0.00000000E+00  0.00000000E+00  0.00000000E+00
  0.00000000E+00  0.00000000E+00  0.00000000E+00
  0.00000000E+00  0.00000000E+00  0.00000000E+00
  0.00000000E+00  0.00000000E+00  0.00000000E+00
  0.00000000E+00  0.00000000E+00  0.00000000E+00
  0.00000000E+00  0.00000000E+00  0.00000000E+00
  0.00000000E+00  0.00000000E+00  0.00000000E+00
  0.00000000E+00  0.00000000E+00  0.00000000E+00
  0.00000000E+00  0.00000000E+00  0.00000000E+00
  0.00000000E+00  0.00000000E+00  0.00000000E+00
  0.00000000E+00  0.00000000E+00  0.00000000E+00
  0.00000000E+00  0.00000000E+00  0.00000000E+00
  0.00000000E+00  0.00000000E+00  0.00000000E+00
  0.00000000E+00  0.00000000E+00  0.00000000E+00
  0.00000000E+00  0.00000000E+00  0.00000000E+00
  0.00000000E+00  0.00000000E+00  0.00000000E+00
  0.00000000E+00  0.00000000E+00  0.00000000E+00
  0.00000000E+00  0.00000000E+00  0.00000000E+00
  0.00000000E+00  0.00000000E+00  0.00000000E+00
  0.00000000E+00  0.00000000E+00  0.00000000E+00
  0.00000000E+00  0.00000000E+00  0.00000000E+00
  0.00000000E+00  0.00000000E+00  0.00000000E+00
  0.00000000E+00  0.00000000E+00  0.00000000E+00
  0.00000000E+00  0.00000000E+00  0.00000000E+00
